# Supplementary material for: Metabolic requirements of NK cells during the acute response against retroviral infection
Source: Nat Commun. 2021 Sep 10;12:5376. doi: 10.1038/s41467-021-25715-z (PMC8433386; doi:10.1038/s41467-021-25715-z)
Supplement: Supplementary file 4 — Source Data [file 41467_2021_25715_MOESM4_ESM.xlsx]

## Sheet: Sheet1
Figure 1
	1a					1b							1c													1d				1e
	3 dpi	7 dpi	12 dpi	28 dpi			0 dpi	3 dpi	7 dpi	12 dpi	28 dpi				naive	FV		naive	FV		naive	FV		naive	FV		naive	FV			naive	FV
BM	39466.7	1020500	334.5	505		BM	12.2	19.1	41.5	52.7	44.9		BM	CD27-CD11b+	11	3.36	CD27+CD11b+	48.4	74.2	CD27+CD11b-	36.6	37.7	CD27-CD11b-	3.95	1.29	KI-67	24.3	56.8			15.1	50.7
	110500	885000	610	13.2333			11.5	21	39.9	56.5	36.7				19.8	4.28		36.1	68.9		38.5	40.9		5.65	1.13		38.9	45.1			16.7	31.3
	1238600	744000	470	31			35.2	32.9	47.1	59.5	39.9				19.1	3.88		37.8	71.2		37.5	40.9		4.7	1.25		45.8	54.3			14.4	27.5
	51200	189000	6966.67	54			48.2	38.5	42.1	48.7	34.1				23.2	10.1		40.2	49.2		34.3	37.5		10	3.22		13.9	45.5			15	17
	3412.5	202000	7040	54.8667			13.9	31.7	42.1	50.9	41.7				23.2	12		32.6	55.6		39.4	29.1		6.36	3.32		14.8	65.2			10.8	36.5
	59066.7	246000	335	32.5333			24.2	36.7	39.8	50	36.5				15.3	12.4		45.6	39.7		48.7	42		5.62	5.84		19.4	49.8			12.9	36.8
		688000					14.1											37.4			45.2
		432000					24.8						spleen		48.2	38.7		24.7	54		23.9	10.1		7.14	2.33	FasL	75.2	84.9			53.9	61.2
		554000					20								69.6	24.8		17.7	66.1		8.29	15		4.41	3.43		65.5	93.9			47.2	62.7
															63.9	38.5		35	54.1		16.2	8.87		8.2	3.19		39.8	96.6			33.4	59
spleen	590	7660	11.9467	266		spleen	10	12	26.4	20.2	15.9				60.8	44.8		20.5	40.2		10.5	11		8.18	3.98		68.8	73.7			52.7	78.5
	29500	13666.7	82	36.3			5.46	12.6	22.2	23.6	18.5				50.8	53.4		26.3	35.5		8.13	6.75		13.4	4.35		80.9	79.5			58.9	76.6
	26966.7	14566.7	97.6667	326			23.9	19.7	27.3	18	17.7				62.5	44.4		28.9	40.2		12.9	11.5		6.79	3.95		77.3	71.3			64.3	62.3
	2560	30200	230	5.45			25.2	13.7	23.5	20.3	15.2							26.8			8.79			5.51			70.6				48.7
	103	1136.67	242.667	9.15			4.21	11.4	21.5	23.5	14.3
	1333.33	21366.7	175.333	12.2			10.4	13.6	27.5	16	19.2															TNF%	66.5	80.6			47.7	68.3
		21200					7.25																				59.6	81.7			45	63.3
		28200					9.1																				66.3	88.1			60.7	66.7
		22933.3					6.11																				86.1	92.5			77.9	82.8
																											71.2	92.3			61	81.2
																											74.3	89.2			60	81.4
																											70.2				52.3
																										TNF MFI	627	805			384	791
																											576	826			358	833
																											796	860			748	817
																											583	941			333	720
																											708	996			405	690
																											516	875			700	660
																											477				419
																										IFNg %	33.5	41.8			23.5	33.5
																											37.6	24.3			21.1	34.6
																											29	25			25.1	34.9
																											55.3	47.9			42.3	36.8
																											35.4	62.2			27.8	36.8
																											25.9	54.4			24	38.7
																											31.3				19.1
																										IFNg MFI	225	602			166	619
																											248	549			158	641
																											185	537			175	634
																											396	341			286	254
																											593	464			617	252
																											181	398			151	286
																											216				100
																										GzmB MFI	1725	4575			2946	3201
																											4133	3641			3999	2433
																											2319	4976			4614	2723
																											1332	3366			3959	2723
																											3089	4325			1998	4462
																											1987	1312			5114	2164
Figure 2
	2b				2c			2e							2g				2h				2i
BM	97024	114816		BM	FSC-A	CD69		CD71	FSC high	FSC low		FSC high	FSC low			naive	FV			Myc high	Myc low			Myc high	Myc low
	100160	109056		naive	97024	13.9		BM	1239	1218	spleen	1275	1193		BM	477	702			67526	57920		BM	74.7	48.9
	97792	110144			107456	14.6			929	812		1270	830			512	758			67707	57984			81.9	35.9
	102144	110272			102144	13.7			549	479		583	530			599	764			68261	58368			72.7	42.7
	102976	103424			102976	12.9			717	463		1343				450	628			64832	52737			61.2	42.4
	116096	101872			98816	20			620	455		1198	937			757	625			65984	57913			48.7	61.3
	113984	106568			113984	24.2			742	463		535	434			434	625			66496	57718			57	42.2
	111360	103265		FV	116800	45.5			685	447		674	460
	98816	100022			120448	49.9			669	445		543	406		spleen	441	644			77013	69056		spleen	29.2	32.7
	95324	124160			118336	52.2			702	528		697	564			380	619			71196	70272			54	20.9
	94779	131456			114816	41.5			661	537		767	571			527	652			72065	69248			50.2	14.5
	93126	127296			109056	39.9			633	510		835	627			427	559			76864	71873			67.5	35.4
	96006				110144	47.1			660	503		848	658			587	543			77184	61431			42.4	14.1
				spleen					984	762		1074	929			427	582			76032	69372			39.9	31.7
spleen	84160	98749		naive	84160	4.21			1089	762		1110	970
	82688	101490			96384	7.66			1012	923		1143	976
	90496	95140			93184	6.11
	93184	94871			101312	10.4		CD98
	84032	104320			82688	15			4281	2244		2583	1835
	81920	95232			90496	11.9			3273	2119		3305	1811
	100928	97536		FV	103104	24.9			2724	1265		1909	956
	101184	105856			110208	21.5			2218	1319		1546	809
	97664	113664			110720	28.8			2664	1533		2199	1022
	85636	112256			105024	26.4			1535	535		1283	1141
	83420	87424			95232	22.2			1418	674		1597	1024
	87186	95616			97536	27.3			1407	543		1315	1199
	90902								2202	697		2140	1216
									1667	767		1902	1165
									1693	835		2119	1325
									1709	848		2644	1188
									1078	1074		1839	770
									1384	1110		2524	846
									1453	1143		1946	720
Figure 3
	3a			3c				3d				3e			3g			3h			3j			3k			3l			3n
	naive	FV			naive	FV			naive	FV		naive	FV		naive	FV		naive	FV		naive	FV		naive	FV		naive	FV			naive	FV
	1.24459	1.72431		BM	619	715		BM	306	282		8745.53	11491.7		9.90354	59.6617		18.7969	60.8891		45.8808	74		65.1805	61		38.4713	63.809		BM %	82.2	90.6
	0.914856	0.859385			451	1091			262	286		7430.47	23243		21.353	46.8298		37.5123	52.4587		3.80066	83.6501		43.373	129.192		31.4277	66.4911			78.2	89.4
	0.927773	1.5937			426	1218			671	377		427.896	17959.2		15.5652	47.3505		24.6235	54.3496		30.8861	90.5529		47.6443	132.014		22.5954	46.5861			70.6	92.1
	0.899917	2.18517			491	794			650	564		10947.1	24853.2		7.47218	31.0324		12.5682	10.7406		6.35454	31.2273		20.8978	35.4179		15.905	39.498			69.1	81.2
	0.209665	1.37146			1057	703			689	641		6499.53	14749.8		1.0641	6.45604		1.78776	18.3253		18.804	49.6772		42.1853	60.1747		29.9039	31.8676			77.1	87.1
	1.1608	1.30958			512	547			646	702		15093	13342		25.5744	13.4003		40.5594	36.811		0	30.3574		26.0497	34.5136		26.7262	38.9742			66.6	80.4
					708				274	547		12413.5	8753.08		0	30.9344		0	27.1774		5.25757	50.4703		0	33.7723		3.63939	45.2391			72.7
					529							6798.43	16344.2		0			0	29.8961		18.2133	55.7796		30.9644	38.9909		15.5729	40.0813
								spleen	326	274		8930.97	9210		0			0			6.4269	53.1796		2.0313	92.9577		26.3396	76.9353		spleen %	64.3	58.7
				spleen	413	613			718	304											32.88	96.7514		55.1701	185.228		37.5528	37.0629			51.6	60
					380	1312			699	440											51.3367	50.3864		79.8969	81.6015		33.1747	42.9159			45.1	61.1
					308	1030			728	579											41.1629			67.7249			25.2471				43.9	51.3
					420	502			291	606																					40.5	60.6
					747	339			568	518																					36.7	59.9
					500	588			347	559																					38.5
					561	624
					486	647																								BM MFI	304	387
					464	617																									276	336
						668																									245	425
																															233	282
																															294	317
																															216	282
																															247
																														spleen MFI	217	202
																															168	201
																															148	218
																															143	116
																															135	128
																															127	107
																															129
Figure 4
	4a			4b			4c			4d			4e
	D0	D1.5		D0	D1.5		D0	D1.5		D0	D1.5		D0	D1.5
	0.349	40.8		1.1	57.7		1.66	54.1		0.736			46.2	100
	0.133	38.2		1.48	55.2		1	45.3		0.445	29.5		44.2	90
	0.113	33		4.48	46.8		3.05	26.7		0.303	33.9		46	88.5
	1.25			0.642			0.701			0.956	47.8		46.8	70.7
	0.855	32.2		0.686	43.8		0.797	51.1		2.99	31.7
	0.615	37.8		3.45	44.5		0.697	50.5		3.46	40.2
	1.71	48.8			48.5		1.09	61.3		5.34	45.4
	2.36	38.5		1.96	31.8		1.91	50.9		5.01	41.6
	2.27	43.5		1.53	33.8		2.06	55		5.23	57.5
	3.03	45.5		1.76	35.2		2.69	60.9		4.28	60
	2.94	37.4		1.78	32.5		3.11	60.8		5.31	62.3
	2	33.4		0.948	31		3.18	67.6		5.97	57.8
	1.68	39.6		0.975	37.8		3.53	71.6
	2.02	41.5		0.741	46		3.9	73.5
	2.46	38.6		0.974	44.8		5.26	65.2
Figure 5
	5a			5b										5e					5f					5g					5h
	WT	KO			CD27-CD11b-		CD27+CD11b-		CD27+CD11b+		CD27-CD11b+				naive	FV WT	FV KO			naive	FV WT	FV KO			naive	FV WT	FV KO			FV WT	FV KO
spleen	11200000	13700000			WT	KO	WT	KO	WT	KO	WT	KO		BM	1249104	1481645	681459		BM	237774	263772	394029		FBL-3	16.3675	48.6005	22.7662		BM	219000	315500
	1262210	1499695		BM	6.16	6.7	41.2	42.5	43	37	9.64	13.8			428231	1051830	452268			65528.3	674596	255967			21.4326	52.7014	31.2403			340000	357000
	1435217	1575753			6.59	5.77	44.7	60.9	39	30	9.71	3.33			918831	1700493	149432			123536	377411	34457.4			17.8006	53.2299	25.7126			184000	230000
	1856109				7	3	43	57	40	29	8	9			895483	1118027	377236			135802	677644	174814			15.0649	49.4001	20.58			155000	353000
	2253629				1.17	1.32	46.8	58.6	47.9	35.6	4.13	4.48			503100	916064	803940			213624	618077	356577			24.7268	33.2455	29.2756			161000	670000
BM	790000	470000													850161	1844540	892037			188789	343184	391585			20.3707	33.2455	35.3525			189000	695000
	7342799	5743891		spleen	5.1	7.6	17	12.2	34	23.6	43.9	56.6			731494	1390466					719361					27.4759				202000
	10826381	4772885			7.4	6.8	18.8	36.4	31.3	34.9	42.5	21.9			1297540	867638					706866					34.175				246000
	8401361				4	11	15	20	32	19	46	48				650564					541599					32.1079				651000
	8751453				6	6.7	23.3	22.5	37	30.9	33.7	39.9				477462					266511					31.9202				549000
LN	190000	190000														664908														725000
	10340	12493																	spleen	848091	3008736	1820366		YAC-1	40.1815	50.8541	38.0269			737000
	14557	13841												spleen	5557551	5176786	4513866			467816	3177566	2717040			43.216	45.4455	38.2311			633000
	12862														4709543	6244286	4216440			1412509	2207632	888287			34.1569	54.4036	37.1232			776000
	23129														10185210	9615030	2288244			779836	2623095	1229168			36.8645	50.0293	33.5322
blood	25000	40000													7355565	8646247	2839770			1049226	2506011	2311541			42.6956	42.931	38.153		spleen	3645	30266.7
	3147	9300													4994985	7061878	5590896			729582	2484976	1599887			44.7992	59.166	39.2554			7166.67	18425
	20742	15054													3599940	4758743	2250993				3484719					71.4702				4850	14870
	32117														4441921	6676576					2621361					52.138				11545	5126.67
	21276.5														5076121	4519193					3263103					56.3267				19466.7	3950
																5798791					2099784					52.4605				30200	23066.7
																5615103														1136.67
																7169514														21366.7
																3465621														34000
																														5150
																														9300
																														31000
																														55466.7
																														31266.7
Figure 6
	6b				6c			6e				6g					6h					6i					6j				6k
	naive	FV			naive	FV		naive	FV	FV mHep			naive	FV	FV mHep			naive	FV	FV mHep			naive	FV	FV mHep			FV	FV mHep			FV	FV mHep
BM	19	59.3		BM %	9.95	48.4		34.8617	32.16	3.25		BM	11	44.6	27.8		BM	42.3	58.2	40.8			2.35	6.04	2.4		IL-12	429.35	7699.63		IL-2	0.002499	0.001417
	28.9	46.7			6.1	27.8		28.54	34.08	4.66			10.1	48.9	29.2			42.4	47.2	42.9			0	3.96	0			433.34	3927.61			0.001529	0.002046
	15.9	64.9			7.62	35.8		34.99	37.83	3.24			10.5	50.9	29.7			33.5	55.1	38.8			2.69	7.56	2.94			243.63	9955.51			0.001384	0.001444
	15.3	17.5			5.24	6.18		27.32	35.9	3.42			10.2	43.2	27			37.6	47.6	30.8			2.76	7.63	2.82			318.1	11861.7			0.001779	0.001854
	15.4	32.6			1.69	17.2		27.68	33.57	3			13.5	56.2	32.2			53.5	42.5	37.3			2.37	7.47	1.88							0.000832	0.000651
	25.2	37.2			1.52	11.2			30.78	2.66				43.8	29			32.2	42.5	30			0	4.75	1.87		IL-15	87.46	305.84			0.002731	0.000739
					1.91				33.78	3.6				47.8				35.4	46.6	36.6			0	6.98	1.56			0	303.96			0.001469	0.001261
spleen	8.53	16.9		spleen %	7.69	22.9			35.16					51.3				25.9	37.8									0	302.46			0.000699	0.000245
	3.39	8.11			6.28	5.43			33.15					58.1				31.3	49.5									0	368.39
	7.9	24.9			5.17	10.6												55.3													IL-15	0.09823	0.095869
	2.94	14.4			7.62	14.1						spleen	12.8	33.3	21.2			29									IL-18	1309.5	4862.3			0.103603	0.095273
	2.12	13.9			6.73	32							9.35	31.3	18.5													958.8	4456.8			0.164197	0.113034
	3.05	13.7			3.37	19.3							9.14	40.2	20.2		spleen	28	22.7	23.5								1482.2	8600.9			0.074079	0.111498
	1.28				7.69								11.9	23	19.7			24.7	28.8	22.7								1043.8	8407.2			0.108641	0.099215
				BM MFI	550	508							7.5	31.6	26.8			20.4	36.6	22.2												0.075729	0.080733
					602	566								29.1	21.4			23.5	29.3	13												0.117859	0.150217
					716	549								32				21.1	25	20												0.164281
					757	1247								32.7				12.9	31.4	16.2
					668	845								25.9				23.9	25.2	24.6											IL-18	0.610874	0.504974
					622	1165												27.8	29.8													0.912015	0.595489
																			25													0.359323	0.641772
				spleen MFI	566	546																										0.526791	0.396809
					588	1041																										0.447084	0.428821
					488	1261																										0.770795	0.488285
					396	1073																										0.602636
					450	723
					543	835																									IFNg	0.032102	0.010839
																																0.024003	0.014003
																																0.039216	0.015047
																																0.012821	0.014467
																																0.025464	0.009476
																																0.016292	0.011009
																																0.02569	0.012542
																																0.022019
																																0.01114
																															CXCL10	1.25451	0.419805
																																0.866898	0.415483
																																1.2404	0.411769
																																0.782866	0.445993
																																0.413891	0.383508
																																0.663395	0.357223
																																0.643469	0.338642
																																0.581831
Figure 7
	7a					7b					7c				7d					IL15			IL2/12					7i				7j
		naive	FV	FV+mHep							naive	FV	FV+mHep			FV	FV+mHep			0	0	0	0	0	200	plus FeS04 (micromolar)			FV mHep	aNK1.1+FV mHep			FV mHep	aNK1.1+FV mHep
		77855	89920	81426		BM	10.1	33.2	7.59		12.1861	43.0666	30.7841		BM	330000	620000			0	0	4	20	100	100	DFO concentration (micromolar)		BM	3.19	0.32		BM	8600	17000
		76398	87043	81974			8.27	19.5	7.19		16.9502	57.6112	23.5051			387000	911000		7e	483000	611500	558500	531500	505000	576000				3.89	0.033			7500	18300
		75601	85825	83369			13.1	23.6	5.56		24.5684	48.7477	13.3159			194000	624000			496500	632500	572000	565500	538500	592500				2.1	0.047			4900	9070
		73330	89016	82226			8.98	15.4	4.18		23.2078	81.6821	31.9409			314000	557000			489000	614000	560000	563000	507000	581500				3.21	0.73			17000	6270
			86485	74323			13.2	25	6.53			57.7251	31.9185			351000	614000			492000	615500	560000	565000	530000	583500								13000	2250
			80555	72985				14.3	7.09			28.6638	38.2823			558000	457000												2.96	0.038			4650	4950
			77861	74736				11				34.2043				445000			7f	4725	7343.5	5026.5	4418.5	3892	6322.5				2.13	0.24			680	3600
			93387					28.5				29.9273				535000				3611.5	6733	4371	3923.5	2706.5	5526.5				2.25	0.12			13766.7	3673.33
			81427					7.37								354000				4692	6890	4705	3887	3134.5	5525.5				2.7	0.089
																				3928.5	7250	3883	3604	3059	5624.5							spleen	400	1080
		69767	77198	72412		spleen	13.3	25.4	15.6						spleen	24100	32600											spleen	3	1.2			184	630
		69068	77149	72855			7.16	17.9	24.4							29200	19000		7g	2691	19371	10567	7518.5	5090.5	19901				15.3	0.38			310	620
		70841	77133	71379			11.7	23	17.4							46166.7	42466.7			2891.5	19870	11624.5	7817	4179.5	19050				9.05	0.48			1200	640
		70499	76877	75108			9.22	22.3	8.94							43266.7	38866.7			2845	20130	11482.5	8900	4683	20345				8.32	1.59			605	275
			76713	68895			9.74	11.6	11							19766.7	18666.7			3004.5	14996.5	9125.5	7732	4617	19634								154.667	270
			74184	67499				34	14.2							44866.7	17766.7												4.74	0.07			82.6667	290
			73354	70330				20.7								19200			7h	7198.5	43308.5	21404.5	11924.5	7570	26146				5.66	0.46
			83007	70398				36.8								19033.3				6676	37218.5	21513.5	13659.5	6758	21568.5				6.01	0.11
			73768					10.8								48666.7				6389.5	36387	20513	13485.5	6286	25641.5				5	0.25
																				5975	26816	18140.5	11681	6708	20804
Supplementary Figure S1		CD69				IFNg				TNF				GzmB				S1b	Kynurenine				CD98				CD71				Transferrin				cMyc					S1c	TMRM		MTG
	S1a	CD27+CD11b-	CD27+CD11b+	CD27-CD11b+	CD27-CD11b-	CD27+CD11b-	CD27+CD11b+	CD27-CD11b+	CD27-CD11b-	CD27+CD11b-	CD27+CD11b+	CD27-CD11b+	CD27-CD11b-	CD27+CD11b-	CD27+CD11b+	CD27-CD11b+	CD27-CD11b-		CD27+CD11b-	CD27+CD11b+	CD27-CD11b+	CD27-CD11b-	CD27+CD11b-	CD27+CD11b+	CD27-CD11b+	CD27-CD11b-	CD27+CD11b-	CD27+CD11b+	CD27-CD11b+	CD27-CD11b-	CD27+CD11b-	CD27+CD11b+	CD27-CD11b+	CD27-CD11b-	CD27+CD11b-	CD27+CD11b+	CD27-CD11b+	CD27-CD11b-			FSC high	FSClow	FSC high	FSClow
	BM	20.8	59	16.7	3.49	39.1	9.13	32.2	19.5	37.8	7.93	32.7	21.6	35.7	49.3	14.9	0.071	BM	20	34.2	21.8	24	5.45	4.81	43.4	46.4	11.2	63.2	20.6	4.96	19.4	54.5	21.6	4.44	57.8	34.6	7.48	0.073		BM	728	518	1163	794
		19.4	62.1	16.3	2.25	45.2	10.6	25.3	18.9	44.8	9.85	27.3	18	26.5	56.9	16.3	0.28		19.4	35.8	25	19.8	5.24	4.85	38.8	51.1	8.99	64.6	22.6	3.79	29.8	59.7	9.57	0.94	58.9	33.1	7.84	0.12			1273	914	1049	882
		17.9	69.5	10.9	1.7	28.1	29.3	29.6	12.9	33.4	26.9	32.5	7.3	24.7	65.4	9.84	0.044		13.8	42.1	15.7	28.4	5.99	19.6	49	25.4	7.76	74.2	15.9	2.16	26.6	66	6.78	0.64	55.1	40	4.83	0.081			1467	1046	954	758
		17.1	61	20.2	1.7	35.9	13.9	40.1	10.1	33.8	11.5	43.5	11.1	31.6	57.6	10.5	0.26		11.7	30.4	18.7	39.3	5.71	8.32	58.7	27.3	7.51	60.7	28.3	3.43	28.1	58.8	11.6	1.43	63.7	32	4.21	0.11			1020	571	1287	860
		18.4	71.5	9.17	0.89	40.5	19.1	31.8	8.72	47.8	17.7	26.5	7.94	29.7	61.1	8.78	0.44		21.3	56	6.83	15.8	10.5	14.7	51.2	23.7	9.07	78	11	1.89	23	66.4	9.57	0.98	61.1	36.2	2.46	0.21			851	383	1053	614
		24	58	15.6	2.43	42.2	7.82	15.9	34.1	56.9	11.6	17.2	19.5	39.1	39.2	20.8	0.82		11.4	29.5	44.6	14.5	9.02	3.03	8.35	79.6	15.2	47.5	30.4	6.91	49.8	48.3	1.59	0.24	64.2	31.4	4.1	0.29			702	335	935	564
		28	43.4	23.7	4.85	37.3	2.04	11.7	49	57.6	5.35	11.6	27.9	39.9	45.7	12.6	1.82		16.6	13.8	42.3	27.4	8.67	0.75	3.42	87.2	20.2	28.9	40.3	10.7	46.3	50.1	2.8	0.78	63.8	32.3	3.78	0.16			534	424
	spleen	6.88	59.9	30.6	2.68	8.83	41.8	35.7	13.7	10.9	43.6	33.3	12.2	5.89	39.5	54.2	0.39	spleen	8.18	60	20	11.8	4.41	11	42.6	41.9	3.33	54	38.5	4.13	8.39	52.6	32.6	6.36	20.6	50.5	28.2	0.69			512	396
		9.42	64.8	22.9	2.84	8.51	48.2	32	11.2	14.3	48.7	24.7	12.3	5.55	45.1	49.1	0.34		8.21	68.7	8.96	14.2	5.1	21.1	36.7	37.1	4.76	62.2	29.2	3.86	8.32	64.6	23.7	3.37	20.4	53.6	25.4	0.61			471	381
		8.39	63.1	26.3	2.13	8.24	57.4	23.9	10.4	7.65	51.9	32.3	8.11	4.7	42	53	0.27		7.29	61.2	25	6.51	6.32	42.2	27	24.5	1.93	60.8	34.4	2.91	6.64	67	25.1	1.25	19.9	56.5	23.1	0.52			600	437
		8.49	59.1	29.4	2.98	9.1	46.1	33.7	11.1	7.83	42.7	41.2	8.31	5.83	38.9	54.7	0.51		5.22	60.3	24.1	10.4	5.81	30.1	39.9	24.2	2.87	55	38.8	3.3	7.41	59.7	31.5	1.44	27	52	20.5	0.59
		7.54	62.1	28.4	1.89	8.2	44.1	34.7	13	7.99	50.5	31.9	9.64	4.06	40	55.4	0.53		6.22	60.4	27.1	6.22	2.45	23.6	44.1	29.8	2.18	55.9	37.4	4.52	8.07	62.7	26.9	2.35	25.6	57.2	16.3	0.93		spleen	534	355	2091	1297
		17.6	58.7	18.6	5.15	16.8	31.8	27.7	23.7	18.3	31.2	30.8	24.2	9.93	38.5	50.2	1.35		6.25	17.4	61.1	15.3	10.3	9.53	21.1	59.1	6.85	40.1	38	15.1	22.6	66.7	7.82	2.88	42.6	49.9	6.18	1.32			1874	1154	1307	616
		16.7	55.2	23.9	4.08	16.3	34.6	36.9	12.1	16	31.6	37.2	19.6	8.8	27.6	60.8	2.81		9.23	24.6	50	16.2	11.9	14	24.3	49.9	7.14	30.4	38.4	24.1	28	54.5	12.2	5.25	45.2	40.7	12	2.1			958	438	1689	1020
																																									600	248	1523	689
																																									1501	860	1432	808
																																									980	524	2083	964
																																									958	568
																																									1150	537
																																									1097	583
																																									984	460
Supplementary Figure S2
	S2c					S2d				S2f
		naive	FV WT	FV KO		naive	FV WT	FV KO		naive	FV WT	FV KO
	BM	24.7	59.1	54.3		99	97.2	96.6		1.8	8.47	1.73
		22.8	52.8	49.2		99.2	98.1	97		2.02	0	8.16
		23.3	46.5	38.4		97.8	98	98.6		1.53	4.12	0
		20.6	54.4	63.7		99.8	97.4	96.7		0	0	2.82
		51.4	56.1	49.8		99.3	97.9	97.2		0	6.02	1.45
		34	39.4	46.3		99.9	98.2	98.1		2.69	7.56	3.87
			42.1				98.6				7.63
			56.9				97.9				7.47
			52.7				97.9				4.75
			39.9				99.1				6.98
			29.8				98
			26				97.5
	spleen	19.9	52.3	43.9		99.3	98.2	98
		15.2	56.1	63.8		99.2	95.4	97.4
		20.6	30.9	45.3		99.6	98.1	97.9
		13.5	41.6	48.3		99	97.8	97.2
		29.5	42.5	43.1		99.6	98.1	98.6
		21.5	52.4	66.7		99.5	98	99
			59.7				98.2
			55.4				97.9
			55				97.7
			38.1				98.1
			39				98.3
			48.5				98.7
